# Supplementary material for: UGT1A1 variants in Chinese Uighur and Han newborns and its correlation with neonatal hyperbilirubinemia
Source: PLoS One. 2022 Dec 15;17(12):e0279059. doi: 10.1371/journal.pone.0279059 (PMC9754166; doi:10.1371/journal.pone.0279059)
Supplement: S2 File — (XLSX) [file pone.0279059.s003.xlsx]

## Sheet: Sheet1
ID	ATN	211	EXON MUTATION	3275	STATUS	TCB-1	TCB-2	AGE	HW	TCB-A
H15	NA	NA	NA	NA	case	14.1	14.1	282	1	14.1
H88	NA	NA	NA	NA	case	14	15	277	1	14.5
H26	NA	NA	NA	NA	case	15	17.3	269	1	16.15
H55	TA6/TA6	NA	NA	T/T	case	13.9	13.2	282	1	13.55
H48	TA6/TA6	NA	NA	T/G	case	16.6	16.4	260	1	16.5
H69	TA6/TA7	NA	NA	T/G	case	16.8	16.6	260	1	16.7
H42	TA6/TA7	NA	NA	G/G	case	13.5	13.7	271	1	13.6
H58	TA6/TA6	G/G	C/C	NA	case	15.7	14.7	285	1	15.2
H39	TA6/TA6	G/G	C/C	NA	case	16.1	14.8	282	1	15.45
H63	TA6/TA6	G/G	C/C	T/T	case	13.8	13.5	266	1	13.65
H53	TA6/TA6	G/G	C/C	T/T	case	13.6	15	271	1	14.3
H115	TA6/TA6	G/G	C/C	T/G	case	15	15.6	269	1	15.3
H68	TA6/TA6	G/G	C/C	T/G	case	16.8	16	270	1	16.4
H37	TA6/TA6	G/G	C/C	G/G	case	16.2	16.5	267	1	16.35
H112	TA6/TA6	G/G	C/C	G/G	case	16	18	281	1	17
H38	TA6/TA7	G/G	C/C	NA	case	13	14.8	280	1	13.9
H116	TA6/TA7	G/G	C/C	NA	case	14.1	15.1	276	1	14.6
H129	TA6/TA7	G/G	C/C	T/G	case	14.5	12.9	277	1	13.7
H70	TA6/TA7	G/G	C/C	T/G	case	14	14.1	275	1	14.05
H32	TA6/TA7	G/G	C/C	T/G	case	13	14.7	285	1	13.85
H73	TA6/TA7	G/G	C/C	T/G	case	15.6	15	284	1	15.3
H109	TA6/TA7	G/G	C/C	G/G	case	13	13.3	274	1	13.15
H77	TA6/TA6	G/A	C/T	NA	case	13.8	12.9	279	1	13.35
H106	TA6/TA6	G/A	C/T	NA	case	14	14.5	270	1	14.25
H17	TA6/TA6	G/A	C/T	NA	case	14	16	280	1	15
H36	TA6/TA6	G/A	C/T	NA	case	16.3	17.1	276	1	16.7
H130	TA6/TA6	G/A	C/T	T/T	case	13.8	13.4	280	1	13.6
H47	TA6/TA6	G/A	C/T	T/T	case	14.8	13.9	273	1	14.35
H30	TA6/TA6	G/A	C/T	T/T	case	14	14.7	288	1	14.35
H71	TA6/TA6	G/A	C/T	T/T	case	16.8	16.9	288	1	16.85
H2	TA6/TA6	G/A	C/T	T/T	case	14.8	17	284	1	15.9
H8	TA6/TA6	G/A	C/T	T/G	case	14.8	13.8	275	1	14.3
H79	TA6/TA6	A/A	T/T	NA	case	14	14.6	282	1	14.3
W126	NA	NA	NA	T/G	case	14.2	13.7	275	2	13.95
W132	NA	NA	NA	T/G	case	14	14.4	263	2	14.2
W108	TA6/TA6	G/G	C/C	T/T	case	13.7	13.5	273	2	13.6
W107	TA6/TA6	G/G	C/C	T/T	case	14.1	13.8	260	2	13.95
W4	TA6/TA6	G/G	C/C	T/T	case	15.1	13.8	274	2	14.45
W21	TA6/TA6	G/G	C/C	T/T	case	13.4	15.9	263	2	14.65
W34	TA6/TA6	G/G	C/C	T/T	case	16	17	284	2	16.5
W68	TA6/TA6	G/G	C/C	T/G	case	13	12.9	281	2	12.95
W37	TA6/TA6	G/G	C/C	T/G	case	14	14.3	284	2	14.15
W51	TA6/TA6	G/G	C/C	T/G	case	16.6	16.2	278	2	16.4
W53	TA6/TA6	G/G	C/C	T/G	case	13	17	278	2	15
W70	TA6/TA6	G/G	T/T	T/G	case	16.9	17.2	260	2	17.05
W106	TA6/TA7	G/G	C/C	T/G	case	13.3	13	289	2	13.15
W72	TA6/TA7	G/G	C/C	T/G	case	13.5	13	275	2	13.25
W40	TA6/TA7	G/G	C/C	T/G	case	13.3	13.7	280	2	13.5
W71	TA6/TA7	G/G	C/C	T/G	case	14.6	14.6	268	2	14.6
W55	TA7/TA7	G/G	C/C	G/G	case	15.6	15	273	2	15.3
W61	TA6/TA6	G/A	C/T	T/T	case	13.6	13.5	273	2	13.55
W74	TA6/TA6	G/A	C/T	T/G	case	13.8	13.1	277	2	13.45
W69	TA6/TA6	G/A	C/T	T/G	case	13.4	14.7	269	2	14.05
W39	TA6/TA7	G/A	T/T	G/G	case	13.7	13.2	273	2	13.45
W25	TA6/TA6	A/A	T/T	NA	case	14	14.2	283	2	14.1
PW3	TA6/TA6	G/G	C/C	T/T	case	NA	NA	279	2	NA
PW6	TA6/TA6	G/G	C/C	T/T	case	NA	NA	277	2	NA
PW107	TA6/TA6	G/G	C/T	T/G	case	NA	NA	NA	2	NA
PW101	TA6/TA6	G/G	C/C	G/G	case	NA	NA	NA	2	NA
PW103	TA6/TA7	G/G	C/C	T/G	case	NA	NA	NA	2	NA
PW104	TA6/TA7	G/G	C/C	T/G	case	NA	NA	NA	2	NA
PW105	TA6/TA6	G/A	C/T	T/G	case	NA	NA	NA	2	NA
PW1	TA6/TA7	G/A	C/T	T/G	case	NA	NA	263	2	NA
PW102	TA6/TA7	G/A	C/T	T/G	case	NA	NA	NA	2	NA
PW106	TA6/TA6	A/A	T/T	T/T	case	NA	NA	NA	2	NA
PW5	TA6/TA6	A/A	T/T	T/G	case	19	14.6	266	2	16.8
PW2	TA6/TA7	A/A	T/T	T/G	case	16.9	16.9	281	2	16.9
PW4	TA7/TA7	A/A	T/T	G/G	case	NA	NA	275	2	NA
PH5	TA6/TA6	G/G	C/C	T/T	case	16.7	15.6	267	1	16.15
PH6	TA6/TA6	G/G	C/C	T/T	case	16.7	17.7	264	1	17.2
PH8	TA6/TA7	G/G	C/C	T/G	case	27.5	28.7	266	1	28.1
PH1	TA6/TA6	G/A	C/T	T/T	case	NA	NA	262	1	NA
PH3	TA6/TA6	G/A	C/T	T/T	case	20.2	23.6	262	1	21.9
PH7	TA6/TA7	G/A	C/T	NA	case	21.2	21	279	1	21.1
PH4	TA6/TA6	A/A	T/T	NA	case	25.8	28.1	280	1	26.95
PH2	TA6/TA6	A/A	T/T	T/T	case	15	15	272	1	15
H81	NA	NA	NA	NA	control	7.5	6.6	291	1	7.05
H41	NA	NA	NA	NA	control	10.4	9.8	284	1	10.1
H83	NA	NA	NA	NA	control	10.4	10.2	269	1	10.3
H49	NA	NA	NA	NA	control	11.6	11.2	274	1	11.4
H80	NA	NA	NA	NA	control	12.7	12.8	287	1	12.75
H43	NA	NA	NA	T/T	control	10	12	285	1	11
H67	NA	NA	NA	T/G	control	9	10	276	1	9.5
H4	NA	NA	NA	G/G	control	10.6	8.2	285	1	9.4
H21	TA6/TA6	NA	NA	NA	control	8.1	7.8	281	1	7.95
H34	TA6/TA6	NA	NA	NA	control	10.3	8.7	287	1	9.5
H46	TA6/TA6	NA	NA	NA	control	12	12.6	273	1	12.3
H50	TA6/TA6	NA	NA	T/G	control	11	11	290	1	11
H62	TA6/TA6	NA	NA	G/G	control	9.9	7.2	273	1	8.55
H60	TA6/TA7	NA	NA	T/G	control	8.5	8	276	1	8.25
H52	TA6/TA7	NA	NA	T/G	control	8	10	273	1	9
H19	TA6/TA7	NA	NA	T/G	control	10.5	10.1	279	1	10.3
H14	TA6/TA6	G/G	C/C	NA	control	10	9.7	278	1	9.85
H76	TA6/TA6	G/G	C/C	NA	control	11	9.9	286	1	10.45
H118	TA6/TA6	G/G	C/C	NA	control	6.6	12.1	278	1	9.35
H132	TA6/TA6	G/G	C/C	T/T	control	4.4	5.6	276	1	5
H22	TA6/TA6	G/G	C/C	T/T	control	8.2	8	282	1	8.1
H131	TA6/TA6	G/G	C/C	T/T	control	7.1	8.9	283	1	8
H9	TA6/TA6	G/G	C/C	T/T	control	10.1	9.9	282	1	10
H28	TA6/TA6	G/G	C/C	T/T	control	10	11	273	1	10.5
H111	TA6/TA6	G/G	C/C	T/T	control	11	11.3	284	1	11.15
H104	TA6/TA6	G/G	C/C	T/T	control	11.1	11.7	276	1	11.4
H135	TA6/TA6	G/G	C/C	T/T	control	11.1	11.7	272	1	11.4
H3	TA6/TA6	G/G	C/C	T/T	control	12.3	12.4	286	1	12.35
H13	TA6/TA6	G/G	C/C	T/G	control	8.5	7.4	271	1	7.95
H110	TA6/TA6	G/G	C/C	T/G	control	8.6	9.5	281	1	9.05
H133	TA6/TA6	G/G	C/C	T/G	control	9.7	9.7	276	1	9.7
H1	TA6/TA6	G/G	C/C	T/G	control	10	11	273	1	10.5
H113	TA6/TA6	G/G	C/C	T/G	control	12	12.6	285	1	12.3
H119	TA6/TA6	G/G	C/C	G/G	control	11.5	10.6	269	1	11.05
H128	TA6/TA6	G/G	C/C	G/G	control	11.5	11.2	273	1	11.35
H20	TA6/TA6	G/G	C/C	G/G	control	12	12.6	281	1	12.3
H74	TA6/TA7	G/G	C/C	NA	control	7.7	9.9	276	1	8.8
H5	TA6/TA7	G/G	C/C	NA	control	9.6	10	285	1	9.8
H134	TA6/TA7	G/G	C/C	T/G	control	9.2	7	266	1	8.1
H127	TA6/TA7	G/G	C/C	T/G	control	10.3	10	277	1	10.15
H123	TA6/TA7	G/G	C/C	T/G	control	10.3	11.1	277	1	10.7
H121	TA6/TA7	G/G	C/C	G/G	control	7.5	8	271	1	7.75
H16	TA6/TA6	G/A	C/T	NA	control	8.1	8.5	272	1	8.3
H45	TA6/TA6	G/A	C/T	T/T	control	10.8	10.2	284	1	10.5
H66	TA6/TA6	G/A	C/T	T/T	control	10	11	283	1	10.5
H18	TA6/TA6	G/A	C/T	T/T	control	11.1	11.6	275	1	11.35
H25	TA6/TA6	G/A	C/T	T/T	control	11.7	12.2	279	1	11.95
H122	TA6/TA6	G/A	C/T	T/G	control	6.7	7.4	273	1	7.05
H59	TA6/TA6	G/A	C/T	T/G	control	9	12	279	1	10.5
H12	TA6/TA7	G/A	C/T	T/G	control	11.7	12.3	282	1	12
H136	TA6/TA6	A/A	T/T	T/T	control	8.4	7.4	283	1	7.9
W30	NA	NA	NA	NA	control	9.2	9	280	2	9.1
W12	NA	NA	NA	NA	control	11	10.5	268	2	10.75
W28	NA	NA	NA	NA	control	11.5	10.5	277	2	11
W33	NA	NA	NA	NA	control	10.1	10.9	258	2	10.5
W32	NA	NA	NA	NA	control	9.6	11.2	290	2	10.4
W113	NA	NA	NA	T/T	control	10.2	9.4	269	2	9.8
W115	NA	NA	NA	T/T	control	10.7	10	272	2	10.35
W24	NA	NA	NA	T/T	control	11	12	286	2	11.5
W105	NA	NA	NA	T/T	control	11.1	12.1	277	2	11.6
W109	NA	NA	NA	T/G	control	8.7	7.9	276	2	8.3
W104	NA	NA	NA	T/G	control	5.6	8.3	281	2	6.95
W128	NA	NA	NA	T/G	control	9.8	9.3	281	2	9.55
W130	NA	NA	NA	T/G	control	11.1	10.1	283	2	10.6
W103	NA	NA	NA	T/G	control	10.3	11.2	290	2	10.75
W90	NA	NA	NA	T/G	control	11.6	11.6	290	2	11.6
W77	TA6/TA6	NA	NA	NA	control	9.2	10.2	271	2	9.7
W59	TA6/TA6	NA	NA	T/G	control	10	11	279	2	10.5
W63	TA6/TA7	NA	NA	T/G	control	9.4	10	284	2	9.7
W9	TA6/TA7	NA	NA	T/G	control	12	10.9	283	2	11.45
W52	TA6/TA7	NA	NA	T/G	control	12	12.3	277	2	12.15
W114	TA6/TA6	G/G	C/C	NA	control	12.5	11.1	283	2	11.8
W81	TA6/TA6	G/G	C/C	T/T	control	6.2	5.7	279	2	5.95
W23	TA6/TA6	G/G	C/C	T/T	control	5	6	266	2	5.5
W27	TA6/TA6	G/G	C/C	T/T	control	8.9	9.4	287	2	9.15
W46	TA6/TA6	G/G	C/C	T/T	control	9.3	9.7	282	2	9.5
W66	TA6/TA6	G/G	C/C	T/T	control	9	10	273	2	9.5
W10	TA6/TA6	G/G	C/C	T/T	control	10.1	10	282	2	10.05
W26	TA6/TA6	G/G	C/C	T/T	control	11.8	10.9	278	2	11.35
W57	TA6/TA6	G/G	C/C	T/T	control	9	11	278	2	10
W121	TA6/TA6	G/G	C/C	T/G	control	3	2.6	276	2	2.8
W19	TA6/TA6	G/G	C/C	T/G	control	5.8	6.6	279	2	6.2
W79	TA6/TA6	G/G	C/C	T/G	control	7.7	7.8	274	2	7.75
W15	TA6/TA6	G/G	C/C	T/G	control	10	10.9	281	2	10.45
W82	TA6/TA6	G/G	C/C	T/G	control	9.1	11.6	289	2	10.35
W119	TA6/TA6	G/G	C/C	T/G	control	9.2	11.7	274	2	10.45
W3	TA6/TA6	G/G	C/C	G/G	control	7.5	8.5	288	2	8
W91	TA6/TA6	G/G	C/C	G/G	control	12	10	290	2	11
W62	TA6/TA6	G/G	C/C	G/G	control	10	12.3	266	2	11.15
W38	TA6/TA7	G/G	C/C	T/G	control	3	3.4	274	2	3.2
W101	TA6/TA7	G/G	C/C	T/G	control	5.4	4.3	274	2	4.85
W13	TA6/TA7	G/G	C/C	T/G	control	5	5.3	290	2	5.15
W60	TA6/TA7	G/G	C/C	T/G	control	5.5	6.7	285	2	6.1
W16	TA6/TA7	G/G	C/C	T/G	control	8.2	7.6	271	2	7.9
W49	TA6/TA7	G/G	C/C	T/G	control	8.7	8.9	289	2	8.8
W124	TA6/TA7	G/G	C/C	T/G	control	9.7	8.9	276	2	9.3
W98	TA6/TA7	G/G	C/C	T/G	control	10.4	9.3	280	2	9.85
W73	TA6/TA7	G/G	C/C	T/G	control	9.1	9.8	262	2	9.45
W18	TA6/TA7	G/G	C/C	T/G	control	10.2	10.2	283	2	10.2
W96	TA6/TA7	G/G	C/C	T/G	control	10.5	10.5	274	2	10.5
W6	TA6/TA7	G/G	C/C	T/G	control	11	10.8	270	2	10.9
W11	TA6/TA7	G/G	C/C	T/G	control	12.4	11	277	2	11.7
W41	TA6/TA7	G/G	C/C	T/G	control	11	11.2	274	2	11.1
W125	TA6/TA7	G/G	C/C	G/G	control	10.8	11	284	2	10.9
W85	TA6/TA7	G/G	C/C	G/G	control	8.6	11.1	285	2	9.85
W48	TA6/TA7	G/G	C/C	G/G	control	11	12.7	273	2	11.85
W78	TA5/TA6	G/G	C/C	G/G	control	9.1	9.2	279	2	9.15
W1	TA6/TA6	G/G	C/C	T/T	control	12.6	12.8	291	2	12.7
W112	TA6/TA6	G/A	C/T	NA	control	11.6	12.3	276	2	11.95
W100	TA6/TA6	G/A	C/T	T/T	control	9.5	8.7	282	2	9.1
W64	TA6/TA6	G/A	C/T	T/T	control	12	10	282	2	11
W36	TA6/TA6	G/A	C/T	T/G	control	2.5	2.7	284	2	2.6
W35	TA6/TA6	G/A	C/T	T/G	control	7.4	6.6	282	2	7
W94	TA6/TA6	G/A	C/T	T/G	control	7.4	9.9	282	2	8.65
W42	TA6/TA6	G/A	C/T	T/G	control	8	10	279	2	9
W43	TA6/TA6	G/A	C/T	T/G	control	9	11	283	2	10
W17	TA6/TA7	G/A	C/T	NA	control	12.7	12.2	276	2	12.45
W20	TA6/TA7	G/A	C/T	T/G	control	6	8	281	2	7
W2	TA6/TA7	G/A	C/T	T/G	control	12	12.3	291	2	12.15
W110	TA6/TA7	G/A	C/T	T/G	control	12.3	12.8	284	2	12.55
W47	TA6/TA6	A/A	T/T	T/T	control	9	11	286	2	10
H65	TA6/TA6	G/G	C/C	NA	control	13	12.3	276	1	12.65
H87	TA6/TA6	G/G	C/C	NA	case	14	12.6	275	1	13.3
H54	TA6/TA6	G/G	C/C	T/T	case	13.6	12.6	264	1	13.1
H72	TA6/TA6	G/G	C/C	T/T	case	13.7	12.8	271	1	13.25
H114	TA6/TA6	G/G	C/C	T/T	case	12.8	13.7	288	1	13.25
H27	TA6/TA6	G/G	C/C	T/G	case	14	11.8	275	1	12.9
H10	TA6/TA6	G/G	C/C	G/G	case	14.4	11.9	279	1	13.15
H120	TA6/TA6	G/A	C/T	NA	control	13	11.9	274	1	12.45
H24	TA6/TA6	G/A	C/T	T/G	control	11	13	281	1	12
H56	TA6/TA6	G/A	C/T	NA	case	12.4	13.4	278	1	12.9
H89	TA6/TA6	G/A	C/T	T/T	case	12.6	15.6	280	1	14.1
H125	TA6/TA6	G/A	C/T	G/G	case	11.7	16.7	282	1	14.2
W93	NA	NA	NA	T/G	control	13.7	11.9	286	2	12.8
W84	TA6/TA6	NA	NA	T/G	control	12.9	12.2	280	2	12.55
W7	NA	NA	NA	T/G	case	12.6	14.6	289	2	13.6
W80	TA6/TA6	G/G	C/C	G/G	control	13	10.1	277	2	11.55
W131	TA6/TA7	G/G	C/C	T/G	control	13.1	12.2	268	2	12.65
W111	TA6/TA7	G/G	C/C	T/G	control	13	12.6	285	2	12.8
W50	TA6/TA6	G/G	C/C	T/T	case	12.6	13.7	262	2	13.15
W22	TA6/TA7	G/G	C/C	T/G	case	12.6	14.8	266	2	13.7
W67	TA6/TA7	G/G	C/C	T/G	case	12.1	16	262	2	14.05
W56	TA6/TA6	G/A	C/T	T/T	case	12.6	13	271	2	12.8
